# Supplementary material for: The Balance Hypothesis for the Avian Lumbosacral Organ and an Exploration of Its Morphological Variation
Source: Integr Org Biol. 2020 Aug 12;2(1):obaa024. doi: 10.1093/iob/obaa024 (PMC7751001; doi:10.1093/iob/obaa024)
Supplement: obaa024_Supplementary_Data [file obaa024_supplementary_data.zip]

Archive with 7 entries (7 files):
- SupplementalInfo_LSOteamJuly2020.pdf
- UW_LSOteam_Apr2020_PrunedTree.nex
- UW_LSOteam_July2020_FigsStats.R
- UW_LSOteam_July2020_LSOmetrics.csv
- UW_LSOteam_July2020_LSOmetrics.m
- UW_LSOteam_July2020_RawAreaData.csv
- 017(2020) title page Stanchek .docx
