# Supplementary material for: The Balance Hypothesis for the Avian Lumbosacral Organ and an Exploration of Its Morphological Variation
Source: Integr Org Biol. 2020 Aug 12;2(1):obaa024. doi: 10.1093/iob/obaa024 (PMC7751001; doi:10.1093/iob/obaa024)
Supplement: obaa024_Supplementary_Data [file obaa024_supplementary_data.zip › UW_LSOteam_Apr2020_PrunedTree.nex]

#NEXUS
[R-package APE, Sun Jan 26 13:36:45 2020]

BEGIN TAXA;
	DIMENSIONS NTAX = 44;
	TAXLABELS
		Tyrannus_verticalis
		Zonotrichia_leucophrys
		Taeniopygia_guttata
		Cinclus_mexicanus
		Progne_subis
		Delichon_urbicum
		Cyanocitta_stelleri
		Alisterus_chloropterus
		Falco_saprverius
		Psilopogon_lineatus
		Colaptes_auratus
		Picus_canus
		Coracias_garrulus
		Merops_bullockoides
		Upupa_epops
		Pharomachrus_mocinno
		Colius_striatus
		Aegolius_funereus
		Accipiter_cooperii
		Butorides_striata
		Ardenna_bulleri
		Pelecanoides_urinatrix
		Eudyptula_minor
		Spheniscus_humboldti
		Gavia_arctica
		Phaethon_rubricauda
		Jacana_spinosa
		Charadrius_vociferus
		Podilymbus_podiceps
		Tachybaptus_ruficollis
		Phoenicopterus_chilensis
		Gallicolumba_rufigula
		Columba_livia
		Geococcyx_californianus
		Corythaixoides_concolor
		Phaethornis_guy
		Apus_pacificus
		Aeronautes_saxatalis
		Hemiprocne_mystacea
		Podargus_strigoides
		Chordeiles_minor
		Alectoris_chukar
		Anas_crecca
		Nothoprocta_perdicaria
	;
END;
BEGIN TREES;
	TRANSLATE
		1	Tyrannus_verticalis,
		2	Zonotrichia_leucophrys,
		3	Taeniopygia_guttata,
		4	Cinclus_mexicanus,
		5	Progne_subis,
		6	Delichon_urbicum,
		7	Cyanocitta_stelleri,
		8	Alisterus_chloropterus,
		9	Falco_sparverius,
		10	Psilopogon_lineatus,
		11	Colaptes_auratus,
		12	Picus_canus,
		13	Coracias_garrulus,
		14	Merops_bullockoides,
		15	Upupa_epops,
		16	Pharomachrus_mocinno,
		17	Colius_striatus,
		18	Aegolius_funereus,
		19	Accipiter_cooperii,
		20	Butorides_striata,
		21	Ardenna_bulleri,
		22	Pelecanoides_urinatrix,
		23	Eudyptula_minor,
		24	Spheniscus_humboldti,
		25	Gavia_arctica,
		26	Phaethon_rubricauda,
		27	Jacana_spinosa,
		28	Charadrius_vociferus,
		29	Podilymbus_podiceps,
		30	Tachybaptus_ruficollis,
		31	Phoenicopterus_chilensis,
		32	Gallicolumba_rufigula,
		33	Columba_livia,
		34	Geococcyx_californianus,
		35	Corythaixoides_concolor,
		36	Phaethornis_guy,
		37	Apus_pacificus,
		38	Aeronautes_saxatalis,
		39	Hemiprocne_mystacea,
		40	Podargus_strigoides,
		41	Chordeiles_minor,
		42	Alectoris_chukar,
		43	Anas_crecca,
		44	Nothoprocta_perdicaria
	;
	TREE * UNTITLED = [&R] ((((((((((1:46.83688801,((((2:21.10208351,3:21.10208349):4.824201673,4:25.92628517):0.5458826151,(5:11.2125335,6:11.21253351):15.25963429):3.461312937,7:29.93348074):16.90340628):9.422976,8:56.25986498):2.524747,9:58.78461001):3.22885,((((((10:34.906596,(11:8.72745905,12:8.727459042):26.17913694):20.706442,(13:52.29543,14:52.29542998):3.317609):1.318857,15:56.931896):1.114083,16:58.04597802):1.793994,17:59.839972):1.063904,18:60.90387599):1.109585):0.896458,19:62.90992):2.181326,((((20:61.363352,((21:22.49766646,22:22.49766646):38.33278254,(23:9.511582047,24:9.511582047):51.31886596):0.532903):0.900216,25:62.263567):0.929661,26:63.193228):0.832507,((27:48.80105999,28:48.80106001):12.590331,((29:28.04650026,30:28.04650025):8.697245738,31:36.74374598):24.647645):2.634345):1.065508):1.415853,((32:19.6959385,33:19.6959385):42.93062149,(34:55.97602498,35:55.97602499):6.650534):3.880537):0.912384,(((36:49.50046053,((37:23.17090573,38:23.1709057):17.13534013,39:40.30624586):9.194214686):10.46253344,40:59.96299399):4.488242,41:64.45123601):2.968245):4.437161,(42:54.611735,43:54.61173498):17.244907):1.050597,44:72.90723701);
END;
