# Supplementary material for: The Balance Hypothesis for the Avian Lumbosacral Organ and an Exploration of Its Morphological Variation
Source: Integr Org Biol. 2020 Aug 12;2(1):obaa024. doi: 10.1093/iob/obaa024 (PMC7751001; doi:10.1093/iob/obaa024)
Supplement: obaa024_Supplementary_Data [file obaa024_supplementary_data.zip › UW_LSOteam_July2020_FigsStats.R]

# Stanchak, French, Perkel, Brunton 2020

#set wd

library(ape)
library(geiger)
library(ggplot2)
library(ggtree)
library(treeio)
library(dplyr)
library(cowplot)
library(egg)
library(extrafont)
#loadfonts(device = "pdf", quiet = FALSE)

# read in tree with changed names (based on Prum_merge_Genera_2016_04_22_Hackett_Stage2_10K_MCC.newick.tre 
# from Cooney et al. 2017)
LSOtree<-read.nexus(file="UW_LSOteam_Apr2020_PrunedTree.nex")

data<-read.csv("UW_LSOteam_July2020_LSOmetrics.csv")

Hemiprocne <- data[which(data$Epithet == "Hemiprocne_mystacea"),]
Apus <- data[which(data$Epithet == "Apus_pacificus"),]
Colius <- data[which(data$Epithet == "Colius_striatus"),]
Colaptes <- data[which(data$Epithet == "Colaptes_auratus"),]
Progne <- data[which(data$Epithet == "Progne_subis"),]

Hemiprocne_mean_LSTC <- mean(Hemiprocne$LSTC)
Hemiprocne_mean_ExRat <- mean(Hemiprocne$ExRat)
Hemiprocne_mean <- as.data.frame(cbind("Hemiprocne", "mystacea", "Hemiprocne mystacea", "Hemiprocne_mystacea", "Hemiprocne_mystacea_mean", 
                                       Hemiprocne_mean_LSTC, Hemiprocne_mean_ExRat, paste(Hemiprocne$Fly[1]), paste(Hemiprocne$Perching[1]),
                                       paste(Hemiprocne$Float[1]), paste(Hemiprocne$Dive[1]), paste(Hemiprocne$Terrestrial[1]),
                                       paste(Hemiprocne$Perch_Tree[1]), paste(Hemiprocne$Terrestrial_Tree[1])))
names(Hemiprocne_mean) <- names(data)

Apus_mean_LSTC <- mean(Apus$LSTC)
Apus_mean_ExRat <- mean(Apus$ExRat)
Apus_mean <- as.data.frame(cbind("Apus", "pacificus", "Apus pacificus", "Apus_pacificus", "Apus_pacificus_mean", Apus_mean_LSTC,
                                 Apus_mean_ExRat, paste(Apus$Fly[1]), paste(Apus$Perching[1]),
                                 paste(Apus$Float[1]), paste(Apus$Dive[1]), paste(Apus$Terrestrial[1]),
                                 paste(Apus$Perch_Tree[1]), paste(Apus$Terrestrial_Tree[1])))
names(Apus_mean) <- names(data)

Colius_mean_LSTC <- mean(Colius$LSTC)
Colius_mean_ExRat <- mean(Colius$ExRat)
Colius_mean <- as.data.frame(cbind("Colius", "striatus", "Colius striatus", "Colius_striatus", "Colius_striatus_mean", Colius_mean_LSTC,
                                   Colius_mean_ExRat, paste(Colius$Fly[1]), paste(Colius$Perching[1]),
                                   paste(Colius$Float[1]), paste(Colius$Dive[1]), paste(Colius$Terrestrial[1]),
                                   paste(Colius$Perch_Tree[1]), paste(Colius$Terrestrial_Tree[1])))
names(Colius_mean) <- names(data)

Colaptes_mean_LSTC <- mean(Colaptes$LSTC)
Colaptes_mean_ExRat <- mean(Colaptes$ExRat)
Colaptes_mean <- as.data.frame(cbind("Colaptes", "auratus", "Colaptes auratus", "Colaptes_auratus", "Colaptes_auratus_mean", Colaptes_mean_LSTC,
                                     Colaptes_mean_ExRat, paste(Colaptes$Fly[1]), paste(Colaptes$Perching[1]),
                                     paste(Colaptes$Float[1]), paste(Colaptes$Dive[1]), paste(Colaptes$Terrestrial[1]),
                                     paste(Colaptes$Perch_Tree[1]), paste(Colaptes$Terrestrial_Tree[1])))
names(Colaptes_mean) <- names(data)

Progne_mean_LSTC <- mean(Progne$LSTC)
Progne_mean_ExRat <- mean(Progne$ExRat)
Progne_mean <- as.data.frame(cbind("Progne", "subis", "Progne subis", "Progne_subis", "Progne_subis_mean", Progne_mean_LSTC,
                                   Progne_mean_ExRat, paste(Progne$Fly[1]), paste(Progne$Perching[1]),
                                   paste(Progne$Float[1]), paste(Progne$Dive[1]), paste(Progne$Terrestrial[1]),
                                   paste(Progne$Perch_Tree[1]), paste(Progne$Terrestrial_Tree[1])))
names(Progne_mean) <- names(data)

newdata5 <- data[which(data$Epithet != "Hemiprocne_mystacea"),]
newdata4 <- newdata5[which(newdata5$Epithet != "Apus_pacificus"),]
newdata3 <- newdata4[which(newdata4$Epithet != "Colius_striatus"),]
newdata2 <- newdata3[which(newdata3$Epithet != "Colaptes_auratus"),]
newdata1 <- newdata2[which(newdata2$Epithet != "Progne_subis"),]

newdata <- rbind(newdata1, Hemiprocne_mean, Apus_mean, Colius_mean, Colaptes_mean, Progne_mean)
row.names(newdata)<-newdata$Epithet
fivedata = rbind(Hemiprocne, Apus, Colius, Colaptes, Progne)

# Kolmorgorov-Smirnov tests

perchdata <- newdata[which(newdata$Perching == "yes"),]
noperchdata <- newdata[which(newdata$Perching == "no"),]
ks.test(as.numeric(perchdata$LSTC), as.numeric(noperchdata$LSTC))
ks.test(as.numeric(perchdata$ExRat), as.numeric(noperchdata$ExRat))

Terrestrialdata <- newdata[which(newdata$Terrestrial == "yes"),]
noTerrestrialdata <- newdata[which(newdata$Terrestrial == "no"),]
ks.test(as.numeric(Terrestrialdata$LSTC), as.numeric(noTerrestrialdata$LSTC))
ks.test(as.numeric(Terrestrialdata$ExRat), as.numeric(noTerrestrialdata$ExRat))

# Summary Stats

mean_LSTC_all <- mean(as.numeric(newdata$LSTC))
median_LSTC_all <- median(as.numeric(newdata$LSTC))
sd_LSTC_all <- sd(as.numeric(newdata$LSTC))
mean_exrat_all <- mean(as.numeric(newdata$ExRat))
median_exrat_all <- median(as.numeric(newdata$ExRat))
sd_exrat_all <- sd(as.numeric(newdata$ExRat))

mean_LSTC_perch <- mean(as.numeric(perchdata$LSTC))
median_LSTC_perch <- median(as.numeric(perchdata$LSTC))
sd_LSTC_perch <- sd(as.numeric(perchdata$LSTC))
mean_exrat_perch <- mean(as.numeric(perchdata$ExRat))
median_exrat_perch <- median(as.numeric(perchdata$ExRat))
sd_exrat_perch <- sd(as.numeric(perchdata$ExRat))

mean_LSTC_noperch <- mean(as.numeric(noperchdata$LSTC))
median_LSTC_noperch <- median(as.numeric(noperchdata$LSTC))
sd_LSTC_noperch <- sd(as.numeric(noperchdata$LSTC))
mean_exrat_noperch <- mean(as.numeric(noperchdata$ExRat))
median_exrat_noperch <- median(as.numeric(noperchdata$ExRat))
sd_exrat_noperch <- sd(as.numeric(noperchdata$ExRat))

mean_LSTC_Terrestrial <- mean(as.numeric(Terrestrialdata$LSTC))
median_LSTC_Terrestrial <- median(as.numeric(Terrestrialdata$LSTC))
sd_LSTC_Terrestrial <- sd(as.numeric(Terrestrialdata$LSTC))
mean_exrat_Terrestrial <- mean(as.numeric(Terrestrialdata$ExRat))
median_exrat_Terrestrial <- median(as.numeric(Terrestrialdata$ExRat))
sd_exrat_Terrestrial <- sd(as.numeric(Terrestrialdata$ExRat))

mean_LSTC_noTerrestrial <- mean(as.numeric(noTerrestrialdata$LSTC))
median_LSTC_noTerrestrial <- median(as.numeric(noTerrestrialdata$LSTC))
sd_LSTC_noTerrestrial <- sd(as.numeric(noTerrestrialdata$LSTC))
mean_exrat_noTerrestrial <- mean(as.numeric(noTerrestrialdata$ExRat))
median_exrat_noTerrestrial <- median(as.numeric(noTerrestrialdata$ExRat))
sd_exrat_noTerrestrial <- sd(as.numeric(noTerrestrialdata$ExRat))

# Tree plots

trimmed<-geiger::treedata(LSOtree, newdata, sort=T)
trim.data<-trimmed$data
trim.tree<-trimmed$phy
name.check(trim.tree, trim.data)
plot(trim.tree)

LSOtree<-rename_taxa(trim.tree, as.data.frame(trim.data), Epithet, Binomial) 
Locomotion <- cbind(paste(newdata$Terrestrial_Tree), 
                    paste(newdata$Perch_Tree)) #, paste(newdata$Float), paste(newdata$Dive))
rownames(Locomotion)<-newdata$Binomial
colnames(Locomotion)<-as.character(c("Terrestrial", "Perching")) #, "Swim", "Dive"))
Locomotion<-as.data.frame(Locomotion)

trim.data.df<-as.data.frame(trim.data)
df<-data.frame(label = LSOtree$tip.label, genus = trim.data.df$Genus, 
               species = trim.data.df$specific)
temp <- ggtree(LSOtree) %<+% df + xlim(0,140) + ylim(0,47) + 
  geom_tiplab(aes(label=paste0('italic(', genus,')~italic(', species,')')), 
              parse=T, size=2, family="Helvetica", offset=1) +
  theme(plot.margin = unit(c(0, 0, 0, 0), "cm"))
temp

heat<-gheatmap(temp, Locomotion, offset=40, width=0.2, font.size=2.5, colnames_position = "top",
               colnames_angle=50, hjust=0, color="black") +
  scale_fill_manual(breaks=c("noP", "yesP", "noB", "yesB"), values=c("#a4d8c9", "#f5a9d0", "#0e4f3c", "#8b1953")) + 
  theme(legend.position="none") #+
heat

d <- filter(temp, isTip) %>% select(c(label, y))
colnames(d)<-c("Binomial", "y")

dd1 <- left_join(newdata, d, by="Binomial")

p1 <- ggplot(dd1, aes(y, as.numeric(LSTC))) + geom_col() + 
  coord_flip() + theme_tree2() + theme(legend.position='none') +
  theme(text=element_text(size=10, family="Helvetica")) +
  ylab("LSTC Prominence") + ylim2(temp) +
  theme(plot.margin = unit(c(0, 0, 0, 0), "cm"))
p1 

treegrid <- plot_grid(heat, p1, ncol=2, rel_widths = c(3, 1), align="h",
                      labels=NULL)
treegrid

ggsave("treetemp.pdf",plot=treegrid, width = 160, height = 110, dpi=300, units="mm") 

# Scatterplot of just 5 taxa

p<-ggplot(data=fivedata, aes(x=as.numeric(LSTC), y=as.numeric(ExRat))) + 
  geom_point(aes(color=Binomial, shape=Binomial), size=2) + 
  scale_color_manual(values=c("#1b9e77", "#66a61e", "#d95f02", "#e7298a", "#7570b3"),
                     labels=c(bquote(paste(italic("Apus pacificus "), "(Pacific swift)")), 
                              bquote(paste(italic("Colaptes auratus "), "(Northern flicker)")),
                              bquote(paste(italic("Colius striatus "), "(Speckled mousebird)")),
                              bquote(paste(italic("Hemiprocne mystacea "), "(Moustached treeswift)")),
                              bquote(paste(italic("Progne subis "), "(Purple martin)")))) + 
  scale_shape_manual(values=c(4, 2, 0, 3, 1),
                     labels=c(bquote(paste(italic("Apus pacificus "), "(Pacific swift)")), 
                              bquote(paste(italic("Colaptes auratus "), "(Northern flicker)")),
                              bquote(paste(italic("Colius striatus "), "(Speckled mousebird)")),
                              bquote(paste(italic("Hemiprocne mystacea "), "(Moustached treeswift)")),
                              bquote(paste(italic("Progne subis "), "(Purple martin)")))) +
  theme_bw() + theme(panel.grid.minor=element_blank()) +
  theme(aspect.ratio=1, text=element_text(size=10, family="Helvetica")) +
  theme(legend.text=element_text(size = 10, family = "Helvetica", face="italic")) +
  theme(axis.text=element_text(size=10)) +
  xlab("LSTC Prominence") + ylab("Expansion Ratio") + theme(legend.title=element_blank()) +
  xlim(0.05,0.2) + ylim(2.5,5.5)
p
ggsave("Fig6.pdf",plot=p, width = 180, height = 80, dpi=300, units="mm") 

# Scatterplots and histograms of all taxa for Terrestrial/perching

g_Terrestrial<-ggplot(newdata, aes(x = as.numeric(LSTC), y = as.numeric(ExRat))) + 
  geom_point(data=newdata, aes(color=Terrestrial, shape=Terrestrial), size=3.5) + 
  theme_bw() + theme(panel.grid.minor=element_blank()) +
  scale_color_manual(values=c("#32a885", "#0b3f30")) + 
  theme(aspect.ratio=1) + theme(text=element_text(size=10, family="Helvetica")) +
  theme(legend.position=c(0.2,0.75), legend.text=element_text(size=10, family="Helvetica"),
        legend.box.background = element_rect(colour = "black")) +
  scale_shape_manual(values = c(4, 1)) + 
  xlim(0.05,0.35) + ylim(2.2,9.8) +
  theme(axis.title.x=element_blank(), axis.text.x=element_blank(), 
        axis.ticks.x=element_blank(), axis.text.y=element_text(size=10)) +
  ylab("Expansion Ratio") + theme(plot.margin = unit(c(3, 0, 0, 5.5),"mm"))
g_Terrestrial

g_perch<-ggplot(newdata, aes(x = as.numeric(LSTC), y = as.numeric(ExRat))) + 
  geom_point(data=newdata, aes(color=Perching, shape=Perching), size=3.5) + 
  theme_bw() + theme(panel.grid.minor=element_blank()) +
  scale_color_manual(values=c("#ec54a1", "#741545")) + 
  theme(aspect.ratio=1) + theme(text=element_text(size=10, family="Helvetica")) +
  theme(legend.position=c(0.2,0.75), legend.text=element_text(size=10, family="Helvetica"),
        legend.box.background = element_rect(colour = "black")) +
  scale_shape_manual(values = c(4,1)) + xlim(0.05,0.35) + ylim(2.2,9.8) +
  theme(axis.title.x=element_blank(), axis.text.x=element_blank(), axis.ticks.x=element_blank(),
        axis.title.y=element_blank(), axis.text.y=element_blank(), axis.ticks.y=element_blank()) +
  ylab("Expansion Ratio") + theme(plot.margin = unit(c(3, 5.5, 0, 0),"mm"))
g_perch

h_TerrestrialLSTC <- ggplot(newdata, aes(x=as.numeric(LSTC), fill=Terrestrial, color=Terrestrial)) + 
  theme_bw() + theme(panel.grid.minor=element_blank()) + theme(aspect.ratio=0.5) +
  theme(text=element_text(size=10, family="Helvetica")) +
  geom_histogram(binwidth=0.02, alpha=0.3, position="identity") + 
  scale_fill_manual(values=c("#32a885", "#0b3f30")) +
  scale_color_manual(values=c("#32a885", "#0b3f30")) +
  xlim(0.05, 0.35) + ylim(0, 7) +
  xlab("LSTC Prominence") + ylab("Count") +
  theme(axis.text=element_text(size=10))+
  #theme(legend.position="none") +
  theme(legend.position=c(0.8,0.65), legend.text=element_text(size=10, family="Helvetica"),
        legend.box.background = element_rect(colour = "black")) +
  theme(plot.margin = unit(c(3, 0, 2, 5.5),"mm"))
h_TerrestrialLSTC

h_perchLSTC <- ggplot(newdata, aes(x=as.numeric(LSTC), fill=Perching, color=Perching)) + 
  theme_bw() + theme(panel.grid.minor=element_blank()) + theme(aspect.ratio=0.5) +
  theme(text=element_text(size=10, family="Helvetica")) +
  geom_histogram(binwidth=0.02, alpha=0.3, position="identity") + 
  scale_fill_manual(values=c("#ec54a1", "#741545")) +
  scale_color_manual(values=c("#ec54a1", "#741545")) +
  xlim(0.05, 0.35) + ylim(0, 7) +
  theme(axis.title.y=element_blank(), axis.text.y=element_blank(), axis.ticks.y=element_blank(),
        axis.text.x=element_text(size=10)) +
  xlab("LSTC Prominence") + ylab("Count") +
  #theme(legend.position="none") +
  theme(legend.position=c(0.8, 0.65), legend.text=element_text(size=10, family="Helvetica"),
        legend.box.background = element_rect(colour = "black"))+
  theme(plot.margin = unit(c(3, 5.5, 2, 0),"mm"))
h_perchLSTC

c_perchLSTC <- ggplot(newdata, aes(x=as.numeric(LSTC), color=Perching)) +stat_ecdf(show.legend=T) +
  theme_bw() + theme(panel.grid.minor=element_blank()) +
  theme(text=element_text(size=10, family="Helvetica")) +
  theme(legend.position="right") + ylab(NULL) + 
  scale_color_manual(values=c("#ec54a1", "#741545")) +
  xlim(0.05, 0.35) +
  theme(axis.title.x=element_blank(), axis.text.x=element_blank(), axis.ticks.x=element_blank(),
        axis.title.y=element_blank(), axis.text.y=element_blank(), axis.ticks.y=element_blank()) +
  scale_y_continuous(limits=c(0,1), breaks=c(0,1)) +
  theme(aspect.ratio=0.5) + 
  #theme(legend.position="none") +
  theme(legend.position=c(0.8, 0.4), legend.text=element_text(size=10, family="Helvetica"),
        legend.box.background = element_rect(colour = "black")) +
  theme(plot.margin = unit(c(3, 5.5, 0, 0), "mm"))
c_perchLSTC

c_TerrestrialLSTC <- ggplot(newdata, aes(x=as.numeric(LSTC), color=Terrestrial)) + 
  stat_ecdf(show.legend=T) +
  theme_bw() + theme(panel.grid.minor=element_blank()) +
  theme(text=element_text(size=10, family="Helvetica")) +
  theme(legend.position="right") +  ylab(NULL) + 
  scale_color_manual(values=c("#32a885", "#0b3f30")) +
  theme(axis.title.x=element_blank(), axis.text.x=element_blank(), axis.ticks.x=element_blank(),
        axis.text.y=element_text(size=10)) +
  theme(aspect.ratio=0.5) + ylab("Cumulative\nDensity Function") +
  scale_y_continuous(limits=c(0,1), breaks=c(0,1)) +
  xlim(0.05, 0.35) +
  #theme(legend.position="none") +
  theme(legend.position=c(0.8, 0.4), legend.text=element_text(size=10, family="Helvetica"),
        legend.box.background = element_rect(colour = "black")) + 
  theme(plot.margin = unit(c(3, 0, 0, 5.5), "mm"))
c_TerrestrialLSTC

arranged<-ggarrange(g_Terrestrial, g_perch, c_TerrestrialLSTC, c_perchLSTC, h_TerrestrialLSTC, h_perchLSTC, ncol=2)

ggsave("Fig4.pdf",plot=arranged, width = 180, height = 220, dpi=300, units="mm") 

# Sample plot of areas and ratios
# this data is not provided, but you can make these plots from Fig 3 in the paper
# using the area data and a subset of the calculations in the matlab code
# this just demonstrates how we plotted it.

plotdata<-read.csv("plotdata_forR.csv", header=FALSE)

g_areas1<-ggplot(plotdata, aes(x=as.numeric(V4), as.numeric(V1))) + theme_classic() +
  theme(text=element_text(size=10, family="Helvetica")) + theme(aspect.ratio=0.6) +
  theme(axis.line=element_line(size=0.5)) +
  geom_line(size=0.5)+
  geom_line(aes(x=as.numeric(V4), as.numeric(V2)), linetype="dashed", size=0.5) +
  geom_point(aes(color=V5), shape=16, size=2) +
  scale_color_manual(values=c("#53863d", "#94c162")) +
  theme(legend.position="none")  + 
  scale_x_continuous(breaks=c(1, 3, 5, 7, 9, 11)) +
  # comment out y label below to produce properly sized graph then reinsert in photoshop
  labs(#y=expression(atop(paste("Cross sectional Area, A"[n]), "(Pixels)")), 
    x=expression("Cross section Index, n"))
g_areas1

ggsave("areas.pdf",plot=g_areas1, width = 80, height = 60, dpi=300, units="mm") 

g_ratios<-ggplot(plotdata, aes(x=as.numeric(V4), as.numeric(V3))) + theme_classic() +
  theme(text=element_text(size=10, family="Helvetica")) + theme(aspect.ratio=0.6) +
  theme(axis.line=element_line(size=0.5)) +
  geom_line(size=0.5)+
  geom_point(aes(color=V5), shape=16, size=2) +
  scale_color_manual(values=c("#53863d", "#94c162")) +
  geom_segment(aes(x=1, y=1, xend=11, yend=1), linetype="dashed", size=0.5) +
  #geom_hline(yintercept=1, linetype="dashed") +
  theme(legend.position="none") + scale_y_continuous(breaks=c(0.5, 0.75, 1, 1.25, 1.5)) + 
  scale_x_continuous(breaks=c(1, 3, 5, 7, 9, 11)) +
  labs(y=expression(paste("Normalized Area Ratio, R"[n])), 
       x=expression(paste("Cross section Index, n")))
g_ratios

ggsave("ratios.pdf",plot=g_ratios, width = 80, height = 60, dpi=300, units="mm") 
